# Supplementary material for: The car tank lid bacteriome: a reservoir of bacteria with potential in bioremediation of fuel
Source: NPJ Biofilms Microbiomes. 2022 Apr 28;8:32. doi: 10.1038/s41522-022-00299-8 (PMC9050737; doi:10.1038/s41522-022-00299-8)
Supplement: Supplementary file 2 — Supplementary Dataset 1 [file 41522_2022_299_MOESM2_ESM.xlsx]

## Sheet: Supplementary table 3
Supplementary Dataset 1: Soil and solar panel microbiomes metadata obtained from literature and SRA database search that are included in the PCoA analysis (Figure 3 of the manuscript "The Car Tank Lid Bacteriome"). The reference paper for each set of samples is indicated when it was available. Bioproject number as well as link to the Sample file and Data is included for each sample. All the sampl…
Study	Link to the paper	Bioproject accession number	Biopeoject description	n. of samples	Sample file name	Data link (PRJ/SRA)	Samples description	16S regions	Sample type	Illumina MiSeq and Paired Ends
Metagenomic Insights into the Bacterial Functions of a Diesel-Degrading Consortium for the Rhizoremediation of Diesel-Polluted Soil	https://www.mdpi.com/2073-4425/10/6/456	PRJNA525339	Microbial communities microbiome and metagenome from a diesel-degrading soil bacterial consortium growing with different substrates	6	SRR8663218	SRX5459909	biphenyl-degrading soil bacterial consortium growing with phenanthrene	V3 - V4 16S rDNA region amplicons	Biphenyl-degrading soil consortium growing in different substrates	Yes
					SRR8663217	SRX5459910	biphenyl-degrading soil bacterial consortium growing with hexane
					SRR8663216	SRX5459911	biphenyl-degrading soil bacterial consortium growing with naphthalene
					SRR8663214	SRX5459913	biphenyl-degrading soil bacterial consortium growing with diesel-oil
					SRR8663213	SRX5459914	biphenyl-degrading soil bacterial consortium growing with heptadecane
					SRR8663212	SRX5459915	biphenyl-degrading soil bacterial consortium growing with tetracosane
Local fungi, willow and municipal compost effectively remediate petroleum-contaminated soil in the Canadian North	10.1016/j.chemosphere.2018.12.108	PRJNA384633	Bioremediation of contamined soil from a diesel spill (Klondike area). Amended soil with compost was proved to increase the bioremediation capacity. For our study, we have chosen the control samples (only soil) and de soil+compost samples after 1 year of incubation and an important decrease in diesel.	4 (replicates)	SRR8291938	SRX5106688	Replicate1_SamplingTime4_C-Treatment	V3-V4 (341F/805R)	Diesel bioremediation in soil supplemented with compost after 1 year	Yes
					SRR8291935	SRX5106691	Replicate2_SamplingTime4_C-Treatment
					SRR8291934	SRX5106692	Replicate3_SamplingTime4_C-Treatment
					SRR8292103	SRX5106523	Replicate4_SamplingTime4_C-Treatment
				4 (replicates)	SRR8291942	SRX5106684	Replicate1_SamplingTime4_CTRL-Treatment		Diesel bioremediation in soil (control) after 1 year
					SRR8291937	SRX5106689	Replicate2_SamplingTime4_CTRL-Treatment
					SRR8291936	SRX5106690	Replicate3_SamplingTime4_CTRL-Treatment
					SRR8291939	SRX5106687	Replicate4_SamplingTime4_CTRL-Treatment
Microbial diversity changes and enrichment of potential petroleum hydrocarbon degraders in crude oil-, diesel-, and gasoline-contaminated soil	https://link.springer.com/article/10.1007/s13205-019-2027-7	PRJNA378860	Petroleum, gasoline or diesel was addedd to non-contaminated soils samples, and the bacterial community was explored after an incubation period of 22 days.	5	SRR5457302	SRX2745371	Non polluted soil metagenome at day 1 (S1)	V3-V4 (341F/805R)	Non-polluted control soil	Yes
					SRR5457301	SRX2745370	Non polluted soil metagenome at day 22 (S2)
					SRR5457300	SRX2745369	Petroleum polluted soil metagenome at day 22 (S3)		Bacterial communities in samples supplemented with petroleum, gasoline or diesel
					SRR5457299	SRX2745368	Diesel polluted soil metagenome at day 22 (S4)
					SRR5457298	SRX2745367	Gasoline polluted soil metagenome at day 22 (S5)
The effect of natural hydrocarbon seeps on soil microbial communities	No article	PRJNA761266	Different soils impacted with hydrocarbon seeps in Poland were studied	45	SRR15809783	SRX12102169	Replicate 1_MEDIUM_HYDROCARBON_CONTAMINATION_Miejsce Piastowe-Lezany_hydrocarbon-impacted soil / Poland	V3-V4 (341F/785R)	Bacterial communities in samples from hydrocarbon contamianted sites. They compare the virgin/medium contaminated/high contaminated soil of the same ecosistem.	Yes
					SRR15809782	SRX12102170	Replicate 2_MEDIUM_HYDROCARBON_CONTAMINATION_Miejsce Piastowe-Lezany_hydrocarbon-impacted soil / Poland
					SRR15809781	SRX12102171	Replicate 3_MEDIUM_HYDROCARBON_CONTAMINATION_Miejsce Piastowe-Lezany_hydrocarbon-impacted soil / Poland
					SRR15809786	SRX12102166	Replicate_1_UNCONTAMINATED_SOIL_Miejsce Piastowe-Lezany_pristine soil/Poland
					SRR15809785	SRX12102167	Replicate_2_UNCONTAMINATED_SOIL_Miejsce Piastowe-Lezany_pristine soil/Poland
					SRR15809784	SRX12102168	Replicate_3_UNCONTAMINATED_SOIL_Miejsce Piastowe-Lezany_pristine soil/Poland
					SRR15809790	SRX12102162	Replicate_1_HIGH_HYDROCARBON_CONTAMINATION_Miejsce Piastowe-Lezany_seep soil/Poland
					SRR15809789	SRX12102163	Replicate_2_HIGH_HYDROCARBON_CONTAMINATION_Miejsce Piastowe-Lezany_seep soil/Poland
					SRR15809787	SRX12102165	Replicate_3_HIGH_HYDROCARBON_CONTAMINATION_Miejsce Piastowe-Lezany_seep soil/Poland
					SRR15809793	SRX12102159	Replicate_1_MEDIUM_HYDROCARBON_CONTAMINATION_Losie_hydrocarbon-impacted soil/Poland
					SRR15809792	SRX12102160	Replicate_2_MEDIUM_HYDROCARBON_CONTAMINATION_Losie_hydrocarbon-impacted soil/Poland
					SRR15809791	SRX12102161	Replicate_3_MEDIUM_HYDROCARBON_CONTAMINATION_Losie_hydrocarbon-impacted soil/Poland
					SRR15809796	SRX12102156	Replicate_1_UNCONTAMINATED_Losie_pristine soil/Poland
					SRR15809795	SRX12102157	Replicate_2_UNCONTAMINATED_Losie_pristine soil/Poland
					SRR15809794	SRX12102158	Replicate_3_UNCONTAMINATED_Losie_pristine soil/Poland
					SRR15809711	SRX12102241	Replicate_1_HIGH_HYDROCARBON_CONTAMINATION_Losie_seep soil/Poland
					SRR15809798	SRX12102154	Replicate_2_HIGH_HYDROCARBON_CONTAMINATION_Losie_seep soil/Poland
					SRR15809797	SRX12102155	Replicate_3_HIGH_HYDROCARBON_CONTAMINATION_Losie_seep soil/Poland
					SRR15809770	SRX12102182	Replicate_1_MEDIUM_HYDROCARBON_CONTAMIANTION_Owczary_hydrocarbon-impacted soil/Poland
					SRR15809769	SRX12102183	Replicate_2_MEDIUM_HYDROCARBON_CONTAMIANTION_Owczary_hydrocarbon-impacted soil/Poland
					SRR15809768	SRX12102184	Replicate_3_MEDIUM_HYDROCARBON_CONTAMIANTION_Owczary_hydrocarbon-impacted soil/Poland
					SRR15809773	SRX12102179	Replicate_1_UNCONTAMINATED_Owczary_pristine soil/Poland
					SRR15809772	SRX12102180	Replicate_2_UNCONTAMINATED_Owczary_pristine soil/Poland
					SRR15809771	SRX12102181	Replicate_3_UNCONTAMINATED_Owczary_pristine soil/Poland
					SRR15809776	SRX12102176	Replicate_1_HIGH_HYDROCARBON_CONTAMINATION_Owczary_seep soil/Poland
					SRR15809775	SRX12102177	Replicate_2_HIGH_HYDROCARBON_CONTAMINATION_Owczary_seep soil/Poland
					SRR15809774	SRX12102178	Replicate_3_HIGH_HYDROCARBON_CONTAMINATION_Owczary_seep soil/Poland
					SRR15809728	SRX12102224	Replicate_1_MEDIUM_HYDROCARBON_CONTAMINATION_Sekowa_hydrocarbon-impacted soil/POLAND
					SRR15809727	SRX12102225	Replicate_2_MEDIUM_HYDROCARBON_CONTAMINATION_Sekowa_hydrocarbon-impacted soil/POLAND
					SRR15809726	SRX12102226	Replicate_3_MEDIUM_HYDROCARBON_CONTAMINATION_Sekowa_hydrocarbon-impacted soil/POLAND
					SRR15809731	SRX12102221	Replicate_1_UNCONTAMINATED_Sekowa_pristine soil/Poland
					SRR15809730	SRX12102222	Replicate_2_UNCONTAMINATED_Sekowa_pristine soil/Poland
					SRR15809729	SRX12102223	Replicate_3_UNCONTAMINATED_Sekowa_pristine soil/Poland
					SRR15809735	SRX12102217	Replicate_1_HIGH_HYDROCARBON_CONTAMINATION_Sekowa_seep soil/Poland
					SRR15809734	SRX12102218	Replicate_2_HIGH_HYDROCARBON_CONTAMINATION_Sekowa_seep soil/Poland
					SRR15809732	SRX12102220	Replicate_3_HIGH_HYDROCARBON_CONTAMINATION_Sekowa_seep soil/Poland
					SRR15809744	SRX12102208	Replicate_1_MEDIUM_HYDROCARBON_CONTAMINATION_Bobrka_hydrocarbon-impacted soil/Poland
					SRR15809733	SRX12102219	Replicate_2_MEDIUM_HYDROCARBON_CONTAMINATION_Bobrka_hydrocarbon-impacted soil/Poland
					SRR15809722	SRX12102230	Replicate_3_MEDIUM_HYDROCARBON_CONTAMINATION_Bobrka_hydrocarbon-impacted soil/Poland
					SRR15809777	SRX12102175	Replicate_1_UNCONTAMINATED_Bobrka_pristine soil/Poland
					SRR15809766	SRX12102186	Replicate_2_UNCONTAMINATED_Bobrka_pristine soil/Poland
					SRR15809755	SRX12102197	Replicate_3_UNCONTAMINATED_Bobrka_pristine soil/Poland
					SRR15809800	SRX12102152	Replicate_1_HIGH_HYDROCARBON_CONTAMINATION_Bobrka_seep soil/Poland
					SRR15809799	SRX12102153	Replicate_2_HIGH_HYDROCARBON_CONTAMINATION_Bobrka_seep soil/Poland
					SRR15809788	SRX12102164	Replicate_3_HIGH_HYDROCARBON_CONTAMINATION_Bobrka_seep soil/Poland
Hydrocarbon Removal by Two Differently Developed Microbial Inoculants and Comparing Their Actions with Biostimulation Treatment	https://www.ncbi.nlm.nih.gov/pmc/articles/PMC7036810/	PRJNA577076	The study explored how biostimulation and bioaugmentation can improve hydrocarbon degradation. For our study, we have only considered the control soil sample.	1	SRR10261600	SRX6979460	Soil sample - 20 cm depht	16S rRNA (341F/785R)	Soil sample from a historically heavily hydrocarbon-polluted G58 waste-pit area located in an oil and gas plant in Grabownica (southeast Poland). The contamination of this site resulted from storing drilling wastes on the site for over 50 years.	Yes
Microbial communities from a asphalt lake taken in Wietze, Germany	https://link.springer.com/article/10.1186/s13568-021-01250-4	PRJNA612814	From samples of an historic petroleum contaminated site in Wietze, Germany, a bacterial consortium was isolated using diesel fuel hydrocarbons as sole carbon and energy source	3	SRR12527666	SRX9017613	Samples taken from a heavily polluted site located at the historical oil field in Wietze, Germany	Bacterial 16S rRNA genes (V3–V4, average length ~ 450 bp)	Topsoil samples (10 g each)	Yes
					SRR12527667	SRX9017612	Samples taken from a heavily polluted site located at the historical oil field in Wietze, Germany
					SRR12527658	SRX9017621	Samples taken from a heavily polluted site located at the historical oil field in Wietze, Germany
Activated carbon stimulates microbial diversity and PAH biodegradation under anaerobic conditions in oil-polluted sediments	https://www.sciencedirect.com/science/article/pii/S0045653520302162#appsec1	PRJNA560138	Collected oil-polluted sediment with its native microorganisms to test whether: (1) AC amendment affects microbial diversity and community structure; (2) AC increases biodegradation of both native PAHs and added naphthalene; (3) bio-augmentation by addition of microorganisms cultured in presence of AC stimulates further the degradation of naphthalene in contaminant sediments.	3	SRR9964197	SRX6711675	Oil polluted sediment was collected from the retention lagoon (58°55′45"N; 17°58′12"E) of the oil refinery Nynas AB (Nynäshamn, Sweden)	The 16S rRNA gene V3–V4 region was amplified using the universal primers 341F and 805R	Sediment core samples	Yes
					SRR9964198	SRX6711674
					SRR9964175	SRX6711697
Plant Identity Shaped Rhizospheric Microbial Communities More Strongly Than Bacterial Bioaugmentation in Petroleum Hydrocarbon-Polluted Sediments	https://www.frontiersin.org/articles/10.3389/fmicb.2019.02144/full	PRJNA507467	The study tested whether repeated bioaugmentation with Proteobacteria influenced plant productivity and the microbial communities associated with the rhizosphere of four plant species growing in sediments contaminated with petroleum hydrocarbons (PHCs). For our a metadata analysis, only those microbiomes that were not bioaugmented were selected	13	SRR8259026	SRX5076197	Sediments contaminated with petroleum-hydrocarbons were collected in October 2013 from a by-product sedimentation basin of a petrochemical plant located at Varennes, contaminated sediments were used as the growth substrate for plants.	primers Bakt_341F and Bakt_805R targeting the V3-V4 region of bacterial 16S rRNA genes	Rhizosphere from plants grown in contaminated sediments	Yes
					SRR8259028	SRX5076195
					SRR8259029	SRX5076194
					SRR8259030	SRX5076193
					SRR8259031	SRX5076192
					SRR8259032	SRX5076191
					SRR8259033	SRX5076190
					SRR8259034	SRX5076189
					SRR8259027	SRX5076196
					SRR8259035	SRX5076188
					SRR8259036	SRX5076187
					SRR8259037	SRX5076186
					SRR8259038	SRX5076185
Extremophilic microbial communities on photovoltaic panel surfaces: a two-year study	https://sfamjournals.onlinelibrary.wiley.com/doi/full/10.1111/1751-7915.13620	PRJNA806867	Microbial colonization process was monitored on solar panels during 24 months by performing weekly measurements of the photovoltaic efficiency, carrying out 16S rRNA gene high-throughput sequencing, and studying the effect of antimicrobial compounds on the composition of the microbial biocenosis.	4	SRR18015362	SRX14169613	Solar panels microbiome	V3 and V4 regions of the 16S gene	Dust collected from the surface of the solar panels in the study	Yes
					SRR18015361	SRX14169614
					SRR18015360	SRX14169615
					SRR18015359	SRX14169616
