# Supplementary material for: The car tank lid bacteriome: a reservoir of bacteria with potential in bioremediation of fuel
Source: NPJ Biofilms Microbiomes. 2022 Apr 28;8:32. doi: 10.1038/s41522-022-00299-8 (PMC9050737; doi:10.1038/s41522-022-00299-8)
Supplement: Supplementary file 3 — Supplementary Dataset 2 [file 41522_2022_299_MOESM3_ESM.txt]

>AOHLBLDG_02406 4-hydroxybenzoate 3-monooxygenase (NAD(P)H)
ATGACCGGGCCGGCGGAGGTGGAGCGCACCCGCGTCGTCGTCGTGGGCGGCGGTCCGGCG
GGGCTGCTGCTGTCGCACCTGCTGCACACCTCCGGCGTCGAGCACGTCGTGCTCGAGGCG
CGCACGCGCGAGGAGATCTACCGCACCACCCGGGCGGGCATCCTCGAGGCGAGCTCGGTC
TCGACGCTCGTGGACGCGGGCCTCGACCGGGTGCTGCGCGAGGGCGACCGGCACGACGGC
ATCGCGCTGCGGTTCGACGGCGAGAGCCACCGCATCGACCTGCACGGGCTCACCGGCAGC
GCGGTGTGGCTGTACCCGCAGACCGAAGTGTTCACGGACCTTGCGGACCGGGCGGCGCAG
CACGGCGCCGACGTGCGCTGGCAGGCCACCGTGACCGACGTGCTCGACGTCCGCACCGGG
CGCCCCGGCGTCCGGTGGACCGACGCCGAGGGGCGCGAGCGCGAGCTGCGCTGCGACGTG
CTGGTGGGCGCCGACGGCTCGCACTCCACCTGCCGGCACTCCCTGTCCGAGGACGTGCGC
CGGCACTACGTGCACCAGTACCCGTACGCGTGGTTCGGCGTCATCGTCGAGGCCCCGCGC
AGCGCGCCCGAGCTGGTCTACACGACGTCCGAGCACGGCTTCGCGCTGATCAGCCAGCGC
ACCGAGACGCACCAGCGCCTCTACTTCCAGTGCGACCCCGACGAGGACCCGGCCCGCTGG
CCCGACGACCGCGTCTGGCACGAGCTGCAGCGCCGCGTCACCGGCACGGACGGCTTCCGG
CTCCTGGAGGGGCCGGTGACCGAGCGTTCGGTGCTGCGGTTCCGCTCGTCCGTCGTGGAG
CCCGTGCGGCACGGCCGGATGCTGCTCGCGGGCGACGCCGCGCACACCGTGCCGCCCACG
GGCGCCAAGGGGCTCAACCTGGCGCTGGCCGACGTCGTCGTGCTGCACGACGTGCTCAGC
AGGTGGCTGTCCCGGACGGGCGGCGACGACACGGTGCTCGACGAGTACGGCCGGCGCGTG
TCCGACCGCGTCTGGCGCGCACAGCACTTCTCCGCGTGGATGAGCCGGATGCTCCACTCG
CACCCCGGCGAGTCCGGGTTCGAGCGCGGGCGCCGGCTCGCCGAGCTGCGCACGCTGGTC
GCGTCGGAGAGCGGGCGGCGGTTCCTCGCGGAGGGTTATACCGGCTGGGGGCCGGTCGTC
ACGGAAGGAGCGATGTGA
>AOHLBLDG_02489 3-hydroxybenzoate 4-monooxygenase
GTGCAGTTCCATCACCACGGTTACGTCTCCGGCGACCCGCGGGTGCTGCCGCCCGCCGGC
ACCGGCGTGGACCGGCCCGCCGAGCTCCCGGACGAGGTCGACGTCCTCGTCGTCGGGTCC
GGGCCGGCGGGCATGGTCACCGCCGCGCAGCTCGCGCAGTTCCCGGGCGTCACGACCCGC
CTCGTCGAGCGGCGCCCCGGCCGGCTGGCGATCGGCCAGGCCGACGGTATCCAGGCGCGC
AGCGTCGAGACGTTCCAGGCGTTCGGCTTCGCGGAGCGGATCATCGCCGAGGCGTACCGC
ATCACCGAGATGGCGTTCTGGAAGCCGGACCCCGCGAACCCGGCCCACATCGTGCGGGCC
GCGCGGCCCGTGGACGACCCGCACCACGTGAGCGAGTTCCCGCACCTCATCGTCAACCAG
GCGCGGGTGCTCGACTACTTCGCCGAGTTCGCGGCCCACTCGCCCGCCCGCCTCACGCCG
GACTACGGCTGGGAGTTCGTCGACCTGCGGGTCGAGAAGACCGGAGAGCACCCCGTGGTC
GTCACGCTGCGCGGCTGCGCGGGCGAGCACGACGGCGTGGAGCGGGTCGTGCGCGCCAAG
TACGTCGTCGGCAGCGACGGCGCCCGCAGCGGCGTGCGGCAGGCCATCGGCGCCCAGCAC
ATGGGCGCGCCGGCCAACCACGCGTGGGGCGTCATGGACGTGCTCGCCGTCACCGACTTC
CCTGACATCCGCACCAAGTGCTCCATCCAGTCGGAGGCCGGCAACATCCTGCTGATCCCG
CGCGAGGGCGGGTACCTCTTCCGCATGTACGTGGACCTCGGCGAGGTGGCCGAGGACGAC
CACCACGCGGTGCGTGCCACCACGATCGAGCAGATCGTCGCGCGGGCGAACGAGATCCTC
ACGCCGTACACGCTCGACGTGAAGGACGTCGCCTGGCACAGCGTGTACGAGGTGGGGCAC
CGGCTCACCGACCGGTTCGACGACGTGCCCGCCGAGGAGGCCGGCACCCGCACGCCTCGC
GTCTTCATCACCGGCGACGCCTGCCACACGCACAGCGCCAAGGCCGGGCAGGGCATGAAC
GTGTCCATGCAGGACGGCTTCAACATCGGCTGGAAGCTGGGCCACGTGCTCGACGGTCGT
GCCCCCGCGGAGCTGCTCGGCACGTACAACGCCGAGCGGCACGTGGTGGCGCAGGACCTC
ATCGACTTCGACCGGGAGTGGTCGACGATGATGGCGAAGAAGCCGGAGGAGTTCGACTCC
CCGTCGGCGCTCGAGGACTTCTACGTGCGCACCGCGGAGTTCCCCGCCGGGTTCATGACC
CAGTACGCCCCCTCGATGATCGTGGGCGGGGCGACGCACCAGGCGCTCGCGCCCGGCTTC
CCGATCGGCAAGCGGTTCCGCTCGGCGCCGGTGGTGCGGGTCGCGGACGCCAACCCGACC
CACCTCGGCCACCACGCCCGGGCCGACGGCCGGTGGCGGATCTACGCCTTCGCCGACGCG
CCCGCGGCGGGGGAGCCGTCGGCGCTCGCGAGCTGGGCCGAGTGGCTGGCCACGTCGCCG
GACTCGCCGCTGGCGGCCACGCCCGACGGGCTCGACGCCGACGCCTGGTTCGACGTCAAG
GTCGTCTACCAGCAGGACCACACCGACCTCGACCTCGGCCGCGTGCCCGAGGTGTTCCTG
CCGCGCGTCGGGCCGTTCTCGCTGGTGGACTACGAGAAGGTCTACGCCGCCGGCAGCTCC
GAGGAGGTGCCCGACGACGTCTTCGACGCCCGCGGGCTCGACCGCGACGGCGTGGTCGTC
GTCGTGCGGCCGGACCAGTACGTGGCGCACGTGCTGCCCCTGACCGCCACCCGCGAGCTC
GGGGAGTTCTTCGCCGGGCTGCGCTGA
>AOHLBLDG_02407 protocatechuate 3,4-dioxygenase, beta subunit
GTGAGCATCCACGACCCGCAGGCACCACCCGAGGTGCGGCGCGACGCCGCCACGGAGAGC
CAGACCGACCTGTCCACCGAGATCCGCGCGCGCCACCGGGCGTACCGGGACGGGCGGGCG
GGCGGGGGCGTGCCCGAGGAGACCGGCCCGGTCCGGGACTTCGCCCCGTACCGCAGCTCG
CTGCTGCGGCACCCGACCAAGGATCTGCGGCACGCGGACCCGGAGACCGTCGAGCTGCTG
GCGCCCGTCTTCGGCGAGCGGGACATCGGGCCGCTGGAGGCCGACCTCACGGCGGCGCAC
GGCGGCGAGCCGATCGGCGAGCGGATCGTCGTCGCGGGCCGCGTCGTCGACGGCGCGGGC
CGGCCGGTACGTGGACAGCTCGTCGAGGTCTGGCAGGCGAACGCCGGCGGGCGGTACGTC
CACAAGCGCGACCAGCACCCCGCGCCGATCGACCCGCACTTCACCGGCGTCGGCCGCACC
CTCACCGACGACGACGGCTGGTACCGCTTCACCACCATCAAGCCGGGCCCGTACCCCTGG
AAGAACCACGTCAACGCGTGGCGCCCCGCGCACATCCACTTCTCCCTGTTCGGCACCGAC
TTCACGCAGCGCACCGTCACGCAGATGTACTTCCCGGGCGACCCGCTGTTCGCGCTCGAC
CCCATCTACCAGTCCATCCGCGACCCGCGGGCGCGCGACCGGCTCGTCGCCGTCTACGAC
CACTCCCTCACCTCCCACGAGTGGTCCACCGGCTACCGGTGGGACATCGTGCTGTCGGGG
ACGTCCCGCACCTGGAGCGAGCCGGAGGACGGCGATGAGTGA
>AOHLBLDG_02408 protocatechuate 3,4-dioxygenase, alpha subunit
ATGAGTGACGGCACACCGAGGCTGCGACCCACTCCCGGCCAGACCGTCGGGCCGTTCTTC
GGCTTCGCCCTGCCGTACGACCGGGGGCACGAGCTCGTCGATCCCGGCACCCCAGGCGCG
GTGCGGCTGCACGGCCGCGTGCTCGACGGCGCCGGGCGGCCCGTGCCCGACGCCCTGCTC
GAGATCTGGCACGCAGACCCGTCCGGCGTCGTCGTGCGCCGGACCGGCGCGATGCTGCGC
GACGGCACGTTCACGGGCTGGGGGCGGGCCGCCACCGACCGCGAGGGCGGGTTCTGGTTC
CGCACCCTCGAGCCGGGCCCGACGCCGTCCGCCTCCGGGCCGCGCCGCCCGGCGATGATC
GCCGTCGCCGTCTTCGCCCGGGGGCTCACCGACCGCCTGTTCACGCGCGCGTACCTGCCC
GACGACGGCGACCCGGAGCGCGCGGCGGCGCTCGCCCGGGACCCGTTCCTCGCCGGCCTG
GAGCCGGAGCGCCGCGCGACCCTCCTTGCGGCGCGGGAGCCCGACGGGTCCCTCCGGTTC
GACGTCCGGCTGCAGGGCGAGGGCGAGACGGTGTTCCTCGACCTCGGCCAGGGCACGCCC
GGCCACGCCCCGCCCGAGGCGGCCGACGACCTCGCGCACGGCGTCGTCCGCGGCGTCGCC
GCCGGCCCGCCGCCCGACCCGCTCGACCTGCCAGACCCGGGCGGCGCCGTGCTGTCCGGC
GTGCCGTCGCCGCCGTCGCGGGGGGTGCCGCCCCGTGCCTGA
>AOHLBLDG_02409 3-carboxy-cis,cis-muconate cycloisomerase
GTGCCTGACGTCGGCCTGCTCACCCCCGGGGCGGACCTCGGCCCGGGGTCGCCGGTGGCG
GTCACCGACGACGTCGCCGTCCTGCGCGCCCTGCTCGCCGCCGAGGCCGCGTGGGTACGC
GCCCAGGCGCGCTGCGGCGTCGTGCCCGCCGCGGTGGCCTCGGTCGTCGACCGGGCGGTC
GTGACGCTCGCGGCCGACGACGGCGCGGCCCTCGCGCTCGCCACGGAGGTCGCGCGGGAC
GCGACGGGCGGCGGCAACCCGGTGATCCCGCTCGTCGCGCGGCTGCGGGCGGCCGTCGAG
TCGGGCTGCGGCCCGGCCGTCGACGCCGGGTCGTCCGTGGCGGACGTCGTCGGGGCGGTG
CACGCCGGGCTCACGTCGCAGGACGTGCTGGACACCGCCCTCGTGCTGGTGCTCCGCGAC
GCCGGCCGGGCCGCCGACGCGGGCCTCGGGCGGGCCGTCGACGCCGCCGCCGGCCTCGCG
CGCCGGTACCGCGACCTGCCCGCCCTCGGGCGCACCCTCACCCAGCCCGCCGTGCCCACC
ACGCTCGGCGCCCGGTGCGCCGGGTGGCTGCAGGCCGTCGCCGAGGCGCGTGCCCGGCTC
GCCGACGCGACCCACGCGCTGCCACTCGCCTTCGGCGGGGCGGCCGGAACGCTGGCGGGG
ACCGACGCTCTGACGCCGTCGGACGGGCCGCTGCGGCTCGTCGACGCCTGGGCGGCGGAG
CTGGGCCTACCCGTCACGCCGGGCCCGTGGCACGTGACGCGGTTCCCGGTGGTGCGGGCC
GCCGCGGCCCTGGCCGAGGTGTGCGCGGCGCTCGGCACGGTCGCGGCCGACGTGCTGGTC
GGGGCGCGCGCCGAGGTGGGCGAGCTGCGAGAGCCGGCCGCCCCGGGGCGGGGCGCGTCG
TCGGCGATGGCGCACAAGCGCAACCCGGTGCTGTCGGTGCTGGTGCGCCGGTCGGCGCTC
GCCGCGCCCGCGCTGGCGTCGCAGGTGCTCGCGAGCGCGGGCCAGGCCGTCGACGAGCGC
CCCGACGGCGCGTGGCACGCCGAGTGGCCGGCGCTGCAGCAGCTCGCGCGGCACGCCGTC
GCGTCCGCGCACGCCGCCGCCGAGCTGCTGGACGGGCTCGAGGTGGACACCGCCGCCGTC
GCGCGCCACCTGCGCGAGCAGCTCGGCGTGGACGCCGACGTCGACACCGGCGCGGCGGCG
ACCGTCGTCGACCGGGTGCTGGACCGCTACGCACCGGTGGACGGCTCGGCCGGGAGCGCC
CCGCGCGGGACGGCGGGGCGATGA
>AOHLBLDG_01492  3-oxoadipate enol-lactonase
ATGACCCTCGTACACGACGTCGCCGGTGACCCCGGCGCGCCCGCCGTCCTGCTGCTGCAC
GCCGGGGTGGCCGACCGCCGCATGTGGGACGGCCTCGCGCCCGCCCTGGGCGGTCCCTTC
CGGGTGATCCGCCCGGACCTACGCGGCTTCGGCGACTCTCCGCTGCCGGTGGGCGGGCCC
GAGTACACCAACGCCGGTGACCTGGCGGCGCTGCTGGACGACCTGGGCGTGGAGGATGCC
GCGGTGGTGGGCGCGTCGTTCGGCGGCAAGGTCGCCCTCGAGCTCGCGTCGGCGCACCCC
GGCCGGGTGCGTGAGCTGGTGCTGCTGTGCCCGGCGGCCCCGGGCGTCCCCGACACGGAG
GCCTCCGACGCGTTCGACGCCGAGGAGGGGCGGCTGCTCGAGGCCGGCGACGTCGAGGGC
GCGGTGCGGCTCAACGTGACGACGTGGCTCGGGCCGGACGCCGACGACGCGGCACGGGAG
GCGCTCGCGGTGATGCAGCGGCAGGCGTTCGAGGTGCAGCTGGCCGCCGACGCGGCCGCG
AGCGCCGCCGGGGTGCCGGAGCCGGGGCCGAGCCCGGTCGAGGTCGACCTGGCGGGGATC
CACGTGCCGACGTTCGTCGTCGAGGGGGCGCACGACATGGACATGCTGCGTGCGTGCGCA
CGGCACGTGGCGGCGACGGTGCCGGGGGCGGAGCTGTCGGTGCTGGAATGGGCGGGGCAC
CTGCCGGCCCTGGAGCGTCCGGACGCGATGCTGGCGCTGCTGCTGGACGTGCTGCGCGAC
GACCCGACGGTCCACGCCCCCTGA
>AOHLBLDG_02410 4-carboxymuconolactone decarboxylase 
ATGAACGCCCCCGCGCTGGGCGCGGTGGCCTTCGCCGTGCGCGACGCGTCCCGGCCGCTG
CTGGTGCTGGGCCCGTCGCTGGGCACGTCGGCCGACGCGGTGTGGCACGACGTCCTCCCG
CTGCTGGACGACGTCCTCGACGTCCTCGGCTGGGACCTGCCCGGCCACGGGTCGTCGCCG
GCGGTGCCGCCGGGGTCCCTCGACGCGCTGACCGTGGCGGACCTCGCCGCGCAGGTGCTG
GTCCTGGTGGACCGGGCCCAGGCCGAGCGCGGCGACCCGGGGGCGCCGTTCTGGTACGCG
GGCGTCTCCGTGGGCGCGGCGGTCGGGCAGCAGCTGCTGCTCGACGCCCCGGACCGCGTG
CGCGGCGCCGTCCTGTGCTGCACGGCCGCACGGTTCGGCGAGCCCGGGCCGTGGCTCGAG
CGGGGCGCCCTGGTGGCGGCGGCGGGGACGCCGACGCAGGTCACCGCCGCGGCCGGCCGG
TGGTTCGCGCCGGGGTTCCTGGAGCGCGCGCCCGACGTGGGCACCCGCCTGCTCGCGTCC
CTGCAGAGCGCCGACCGGTTCGGCTACGCCGCCGTGTGCGGCGCGCTGTCCCGGTTCGAC
GTGCGCGACCGGCTCGCCGAGATCGCGGCCCCGGTGGTCGCCGTCGCGGGCGCCGAGGAC
CCGGCGACCACGCCCGGCGACGTCGCCGAGGTGGCGGACGGCGTGCGGGACGGCCGGCTC
GTCGTGATCCACGGCGCGGCGCACCTCGCGCCCGCCGAGTGGCCCGGACGGACGGCGACG
CTGGTCCGCGAGCTCGTGGGCCGTGAGCGGAGGGGCGGAGAGAGATGA
>AOHLBLDG_02404 3-oxoadipate CoA-transferase subunit A
ATGACGCGGGTCGCAGGGACGGCGGAGGAGGCGCTCGGCGACGTGCCCGACGGCGCCACG
GTGATGATCGGCGGCTTCGGCCCGGCGGGCCAGCCGGTGGAGCTCGTCGAGGCGCTGCTC
GCGTCGGGCGCCGGCGACCTGGTCGTCGTGTCCAACAACGCGGGCAACGGCGACGACGCG
CTCGCGCGGCTGGTGCGCGACGGCCGGGTGCGCCGCATCGTGTGCTCGTTCCCGCGGCAG
GTGGACTCGTGGCACTTCGACGCCGCGTTCCGGGCGGGGCGCATCGAGCTGGAGCTGGTG
CCGCAGGGCAACCTCGCCGAGCGGATCCGCGCCGCCGGGGCGGGCATCGGAGCGTTCTTC
ACGCCGACGGGCTACGGCACCCCGCTCGCCGAGGGCAAGGAGACGCGGGTGCTCGACGGC
GTCCCGATGGTGCTGGAGACGCCGATCCGCGCCGACGTCGCGCTGGTCAAGGCGCACCGC
GCCGACACGGTCGGCAACCTCGTCTACCGCCGCACGGCGCGCAACTTCGGGCCGGTGATG
GCCACGGCCGCGGGGCGCACGGTGGCGCAGGTGCGCGACGTCGTGCCGGCGGGGGCGCTC
GACCCGGAGGCCGTCGTCACGCCCGGTATCTACGTCGAGGCGGTCGTGGCCCTGGACAGC
ACGACGGCGGTCGCGGGGGCGACGGCATGA
>AOHLBLDG_02405 3-oxoadipate CoA-transferase subunit B
ATGACGGCCCACGACCCGCTGACCGGCCCGCTGACGAGCCCGCTGACCAGGGAGCAGCTC
GCGGCGCGGGTCGCGGCCGACATCGCGCCCGGCTCGTACGTGAACCTCGGCATCGGGCTG
CCGACCCTCGTCGGGGACCACCTGCCGCCCGGCTCCGGCGTCACCCTGCACACGGAGAAC
GGGATGCTCGGCATGGGCCCCGCGCCGGCGCCCGAGGACGTCGACCCGGAGCTCGTCAAC
GCGGGGAAGGTGCCCGTCACGGAGCTGCCCGGGGCGTCGTACTTCCACCAGGCCGACTCG
TTCGCGATGATGCGCGGCGGCCACATCGACGTGTGCGTGCTGGGCGCGTTCCAGGTCTCG
GCGGGCGGGGACCTCGCGAACTGGTCCACGGGGGCCCCGGACGCGATCCCGGCCGTGGGC
GGCGCGATGGACCTGGCCGTCGGTGCCCGTCGTACGGTCGTGATGATGACGCTGCTCGCC
AAGGACGGCGCACCCAAGCTCGTCGAGGAGTGCACGCTGCCGCTCACCGGCGTCGGCTGC
GTCTCGCGCGTGTACGCCGACCGTGCCGTGATCGACGTCGGGCCCGGCCGCGACGCGCAC
GGCCGGGCCGTGGTGGTCGAGCGCTTCGGCGTCGGGCACGCCGAGCTCGAGGACCTGCTG
GGACTCACGCTCGGCGGCGAGGGATGA
>AOHLBLDG_01298 acetyl-CoA acyltransferase 
ATGAGCACCCGGAACCCCGCCCGCCGCGCGCTGCGCGACGTCGTCTTCGTCGAAGGCGTG
CGCACGCCGTTCGGCAAGGCCCGCCCCGACGGCCTCTTCGCCGAGACCCGCGCGGACGAC
CTCGTCGTCAAGGCGGTGCGCGAGCTGCTGCGCCGCCACCCGGAGCTGCCGGGCGAGCGC
GTGGACGAGGTGGCCGTCGCGGCCACCACCCAGCAGGGCGACCAGGGGCTGACCCTCGGC
CGCACCGTGGGCATGCTCGCCGGCCTCCCGCAGACCGTCCCCGGCTTCGCCATCGACCGG
ATGTGCGCCGGCGCGATGACGGCCGTCACGACCACCGCCGCCGGCATCGCCACCGGCAGC
GCGGACGTCGTCATCGCGGGCGGCGTGGAGCACATGGGCCGCCACCCGATGGGCTTCGAC
GCCGACCCCAACCCCCGCTTCCTCTCGGAGCGGCTCGTGGACCCCGAGGCGCTCAACATG
GGCGTCACGGCCGAGAACCTGCACGACAAGTTCCCGCACCTCACCAAGGAGCGTGCCGAC
GCCTACGCCGTGAACAGCCAGGCGAAGTACGCCAAGGCGCTGGCCAACGGCGACGTCGGC
CCGGAGATCGTGCCCGTCGCCGTCCGCTCCACCGAGCAGGGCTGGGGCCTCGCCACCGCC
GACGAGCTGCCCCGACCGGGCACGACCGTCGAGGGCATCGCGAACCTCAAGACGCCGTTC
CGTCCCGGCGGCCGCGTCACCGCGGGCAACGCCTCCCCGCTCACCGACGGCGCCACCGCC
GCGCTGCTGGCCTCCGGCGACACCGCGGCCGAGCTGGGCCTGCCCGTCGCCATGCGGCTG
GTCTCCTCCGCCTTCGCGGGTGTCGACCCGTCGATCATGGGCTACGGCCCCGTCCCCGCC
ACCGACAAGGCGCTGGCCCAGGCGGGGCTGACGATCGACGACATCGGCCTCTTCGAGATC
AACGAGGCGTTCGCCGTCCAGGTGCTGAGCTTCCTCGACCACTACGGCATCGCGGACGAC
GACGAGCGGGTCAACCCGTACGGCGGCGCCATCGCCGTGGGCCACCCGCTGGCCAGCTCG
GGCGTGCGCCTCATGACCCAGCTGGCACGCCAGTTCGAGAAGCACCCCGAGGTGCGGTAC
GGCATCACCACCATGTGCGTCGGCCTCGGCCAGGGCGGCACCGTGATCTGGGAGAACCCG
CACCACGCCGACTACTCCGGTCACACCAGCACCCCGGCGGACGAGGAGAACTGA
>AOHLBLDG_02403 acetyl-CoA acyltransferase
ATGAACGACGCGTACGTGTACGACGCGGTGCGGACGCCGTTCGGCCGGTACGGCGGCGCG
CTGGCGGGCGTGCGGCCCGACGACCTGGCGGCGTTCGTCGTGGGGGAGCAGGTGCGGCGC
GCCCCGGCGCTCGACCCGGCGGCGGTCGACGACGTGATCCTCGGCAACGCGAACGGCGCG
GGCGAGGAGAACCGTGACGTCGCGCGCATGGCGGTGCTGCTCGCGGGGCTGCCGCTGAGC
GTGCCGGGCGCCACGGTGAACCGGCTGTGCGGCTCGTCCCTGGAGGCGGCGGTCCAGGCG
GCGCGGGCGGTGGAGACGGGCGACGCGGACGTGATCGTGGCGGGCGGGGTGGAGTCGATG
TCGCGCGCGCCGTGGGTGCTGCCCAAGCCGGGCCGCCCGTTCCCGGCGGGCGACGCCGCG
CTGGTCTCGACGACCCTCGGCTGGCGGCTCGTGAACCCGCGGATGGAGTCGGAGTGGACG
GTGTCGCTCGGCGAGGCCACCGAGCGGCTGCGCGAGAAGCACGGCGTCTCGCGCGAGCGG
CAGGACGCGTTCGCGCTGCGCAGCCAGGTTCTCGCCGCCCGGGCCTGGGACGACGGACGC
TACGACGACCTGGTGACGCCCTACCCGGGGTCGGACCTGGTGCGGGACGAGGCGATCCGC
CCGGACACGTCGCTCGAGAAGCTCGCCGCGCTGGCGCCGTCGTTCCGCGAGGCCGGGGGC
ACGGCCGGGGGCACCGTGACGGCCGGCAACGCGTCGCCGCTGTCGGACGGCGCGTCGGCG
GCGCTGATCGGCTCGGAGCGGGCGGCGGCGCTCACGGGGCTGGAACCGCTCGCCCGCATC
GCGGGGCGGGCCACGGTGGCGACGGAGCCGCAGTACTTCGGGTCGGCGCCGGTCGAGGCC
GTGCACCGCGCGCTGCGGCGCTCGGGCCTCGGCTGGGACGACGTCGGCGCCGTCGAGCTC
AACGAGGCGTTCGCCGCCCAGTCGCTGGTGTGCGCCGAGGCGTGGGGGCTGCCCGACGAC
TCGCCGGTCCTCAACGCGTGGGGCGGCGCCGTGGCGCTCGGGCACCCGCTGGGCGCGTCG
GGCACCCGCGTCCTCGGCACGCTGGCGCGCCGATTGGCGGCGTCCGGGGAGCGGTGGGGC
GTCGCGGCGCTGTGCATCGGCGTGGGCCAGGGCACCGCCGTCGTGCTGGAGAACGTCGCC
GCCTCCGCAGGAGCGGGCGCATGA
