# Supplementary material for: The car tank lid bacteriome: a reservoir of bacteria with potential in bioremediation of fuel
Source: NPJ Biofilms Microbiomes. 2022 Apr 28;8:32. doi: 10.1038/s41522-022-00299-8 (PMC9050737; doi:10.1038/s41522-022-00299-8)
Supplement: Supplementary file 4 — Supplemenatry Dataset 3 [file 41522_2022_299_MOESM4_ESM.xlsx]

## Sheet: Supl. table 
Supplementary Dataset 3 .List of genes in Isoptericola sp. 4D.3 genome which are putative enzymes involved in hydrocarbon degradation pathways. The selected genes come from the search in the annotation by prokka (blue) of oxygenases that are described as enzymes from hydrocarbon degradation pathways in the KEGG database. The prokka annotation was used to run the CANT HYD database (red) and the hi…
PROKKA ANNOTATION					CANT_HYD_DATABASE_HITS
Product_PROKKA	Gene_PROKKA	length_bp	EC_number	KEGG_ko numbers for all the orthologs	CANT_HYD_Enzyme	CANT_HYD_Hydrocarbon	CANT_HYD_Respiration	CANT_HYD_Gene	E-value	Nucleotide sequence in Isoptericola sp. 4D.3 genome
Nitrate reductase alpha subunit	narG	3810	1.7.5.1	K00370, K00371, K00374	Alkane C2 methylene hydroxylase (putative)	alkane	anaerobic	ahyA	7^-90	>AOHLBLDG_03792 Nitrate reductase alpha subunit ATGTCGACCACCCGCCCGCCCGTTCGCGACCTCGGGGCGGCGCCGCCGACCGGGGCAGCC GACGCCCTGCTGCGGCTCGGCAAGCACCTGCGACCCGGGGAGGTGTCGGAGGACCTGCGG CAGCTGTTCCTCAAGGGCGGGCGCGAGGGAGACGTCTTCTACCGGGACCGTTGGTCGCAC GACAAGGTGGTGCGCTCCACCCACGGCGTGAACTGCACGGGCTCCTGCTCCTGGAAGGTG TACGTCAAGGACGGCATCATCACGTGGGAGACGCAGCAGACCGACTACCCGTCGGTGGGG CCGGACTCGCCGGAGTACGAGCCGCGGGGCTGTCCCCGCGGGGCCG…
Formate acetyltransferase	pflB	2256	2.3.1.54	K00656	Benzyl/(4-Isopropylbenzyl) succinate synthase	aromatic	anaerobic	BssA	6.8^-29	>AOHLBLDG_01292 Formate acetyltransferase ATGACCACCGACGCGGCACCCACCACGACCACCGCCTGGCAGGGCTTCACCCCGGGCCCG TGGTGCGACGGCATCGACGTGCGCGACTTCATCCAGCGCAACTACGCCCCGTACACGGGC GACGCCGCGTTCCTCGCGGCGCCCACGGCGCGCACCGCCGGCGTGTGGGAGAGGCTCTCC GCGATGTTCCCGGCCGAGCGGGAGAAGGGCGTCTACGACGTCGACCCGCACACCCCCGCA GGGATCACCGCGCACGGCCCCGGGTATATCGACCGCGACGCCGAGCTGATCGTCGGGCTG CAGACGGACGCCCCCCTCAAGCGCGCGATCATGCCGAACGGCGGCTGGCGCA…
Formate acetyltransferase	pflB	2256	2.3.1.54	K00656	1-methylalkyl (alkyl) succinate synthase	alkane	anaerobic	AssA	2.8^-18	>AOHLBLDG_01292 Formate acetyltransferase ATGACCACCGACGCGGCACCCACCACGACCACCGCCTGGCAGGGCTTCACCCCGGGCCCG TGGTGCGACGGCATCGACGTGCGCGACTTCATCCAGCGCAACTACGCCCCGTACACGGGC GACGCCGCGTTCCTCGCGGCGCCCACGGCGCGCACCGCCGGCGTGTGGGAGAGGCTCTCC GCGATGTTCCCGGCCGAGCGGGAGAAGGGCGTCTACGACGTCGACCCGCACACCCCCGCA GGGATCACCGCGCACGGCCCCGGGTATATCGACCGCGACGCCGAGCTGATCGTCGGGCTG CAGACGGACGCCCCCCTCAAGCGCGCGATCATGCCGAACGGCGGCTGGCGCA…
Nitrilotriacetate monooxygenase component A	ntaA	1368	1.14.14.10	K20147	Long-chain alkane monooxygenase	alkane	aerobic	ladA_alpha	1.2^-91	>AOHLBLDG_01989 Nitrilotriacetate monooxygenase component A ATGCCCTCGCGCACCCTCACCCTCAACCTCTTCCTGCACCACGTCGGCCACCACGAAGCC GCCTGGCGGCATCCCTCCACCCGCCCCGGCGCGCTCTTCTCGCCGGACTACTACGTGGAC CTCGCGCAGCGCGCCGAGGCGGCCAAGCTCGACGCCGTGTTCTTCGCGGACGGCCCGGTG CTGCACGGCGGCGTCGAGCACAACGCGGTCGGCACGCTCGAGCCGATCCTCACGCTCGCC ACCATCGCCGCCCGCACCGAGCGGATCGGCCTCATCGCCACCGCCTCCACCACCTACTAC GAGCCGTACAACCTCGCTCGGCTCTTCGGCACGC…
Nitrilotriacetate monooxygenase component A	ntaA	1368	1.14.14.10	K20147	Long-chain alkane monooxygenase	alkane	aerobic	ladA_beta	4.3^-150	>AOHLBLDG_01989 Nitrilotriacetate monooxygenase component A ATGCCCTCGCGCACCCTCACCCTCAACCTCTTCCTGCACCACGTCGGCCACCACGAAGCC GCCTGGCGGCATCCCTCCACCCGCCCCGGCGCGCTCTTCTCGCCGGACTACTACGTGGAC CTCGCGCAGCGCGCCGAGGCGGCCAAGCTCGACGCCGTGTTCTTCGCGGACGGCCCGGTG CTGCACGGCGGCGTCGAGCACAACGCGGTCGGCACGCTCGAGCCGATCCTCACGCTCGCC ACCATCGCCGCCCGCACCGAGCGGATCGGCCTCATCGCCACCGCCTCCACCACCTACTAC GAGCCGTACAACCTCGCTCGGCTCTTCGGCACGC…
Catechol-2,3-dioxygenase	catE_1	936	1.13.11.2	K00446, K07104	No hit					>AOHLBLDG_00211 Catechol-2,3-dioxygenase ATGGACCCGCAGGCCCCCGACCGCCTCGCCGACGACACACGCATGGACGCGGTCACGCTG CACGTGCGCGACCTCGACCTCATGACGCGCTACTACCGCGACGCGCTCACCCTGAGCGAG CTCGAGGTGCCCGAGGAGCTCGAGCTGCCCGCCGGCGCGCGCCGCGAGGAGACCGCGGTG CTCGGGCGCGGCAGCACGCCGCTGGTCGTGCTGCACCGGGCGCGCGACCTGCCCGCTCCC GGCCGGGGCGAGGCCGGCCTGTTCCACACGGCCGTCCTGTTCGACGACGAGCCGGGGCTC GCGCACGCGCTCGCCTCGGTCGCGACCACGGCGCCGAGCACGTTCGTCGGCAG…
Catechol-2,3-dioxygenase	catE_2	882	1.13.11.2	K00446, K07104	No hit					>AOHLBLDG_00325 Catechol-2,3-dioxygenase ATGTCCACGCCGTCCCGCCAGTCCGACGTCCTCGCAGCCGAGACCGCGATGGGCGCCGTC ACCCTGCACGTGGGCGACCTCGGCTCGATGAGCGCCTACTACCGCGAGGCGATCGCGCTC GACGAGATCCCCGCGCTCGCCGCTCCGGACCGGGTGGTGCTGGGGCGCGGCGGGGTGCCC GTCGTCGCGCTGCAGCACACGCCGGGCCTACCGGCGACCGCGCGGAACCAGGCCGGGCTG TTCCACACGGCCGTGCTGTTCGACACCGAGGAGGCGCTCGCCGCCGCCGTCGCCCACGCG GCACAGCACCCGCTGTCGCGGTTCGCGGGGAACGCCGACCACTGGGTGTCGCG…
p-cumate 2,3-dioxygenase system, ferredoxin--NAD(+) reductase component	cmtAa	1242	1.18.1.3	K00529, K15758, K15765, K18088, K18090, K18227, K18254, K18293, K20809, K22362	No hit					>AOHLBLDG_00339 p-cumate 2,3-dioxygenase system, ferredoxin--NAD(+) reductase component GTGGGAGCGGGGCTCGCCGGCGCACAGACGGTCGCGGCCCTGCGCACGCACGGCTTCGAC GGCCGGATCACGCTGCTCGGGGCCGAGGGCGTGCCGCCCTACGACCGTCCACCGCTGTCG AAGGAGCTGCTGACCCGCCCGGAGCCCGTGTGGCTCAGCGCGGACCTCGGCGTGGACGTC GAGGCGCTGGCCGACGACGTCCGGCTCGCCGAGCCCGCGGAACACCTGGAGCTGCGCCCC GGCGGGGTGGTCGTGACGACGGCGCGCGGCACGGTCGAGGCCGACGCGGTCGTGCTCGCC GTCGGG…
FMNH(2)-dependent dimethylsulfone monooxygenase	sfnG	1056	1.14.14.35	K17228	No hit					>AOHLBLDG_00437 FMNH(2)-dependent dimethylsulfone monooxygenase ATGGAGTTCGGACTCTTCATCCCCCAAGGCTGGCGCCACGACCTGACCGACATTCCCCCC GAGCAGCAGTGGGAGACGATGCTCTCCCTGCTGCACTACGCCGACAACGCCGCGGCGGGC GAACCGATCCCGGGCGGCCCCTGGGCCTGGGACTCGATCTGGGTGTACGACCATTTCCAC ACGGTCCCGGTGCCGAGCACCGAGGCCACGCACGAGGCGTGGACGCTCATGGCGGCGTTC GCGGCGGCGTCCCAGCGCGTGAAGCTGGGGCAGATGTGCACGTGCATGTCGTACCGCAAC CCCGCGTACCTGGCGAAGGTCGCCTCCACG…
Alkanal monooxygenase alpha chain	luxA	1062	1.14.14.3	K00494, K15854	No hit					>AOHLBLDG_00904 Alkanal monooxygenase alpha chain ATGACCACGCTCCAGCTCGGGCTCGACTCGTTCGGCGACCGCCCGGTGGGCGCCGACGGC GAGCTCGTCTCGCACGCCGCCGCGATCCGCCAGGTCGTCGAGGAGGCGACGCTGGCCGAC CAGGTCGGCGTCGACGTCGTCGCCCTCGGCGAGCACCACCGGCCCGAGTACGCCATCTCG ACGCCGGAGACCGTGCTCGCCGCCATCGCCTCGCGCACCGAGCGCATCCGCCTCGCCTCC GGGGTCACGGTGCTGTCCTCCGACGACCCGGTCCGCGTCTTCCAGCGCTTCGCCACCCTC GACGCGCTCTCGGACGGGCGCGCGGAGGTCATCCTGGGGCGCGG…
3-phenylpropionate/cinnamic acid dioxygenase ferredoxin subunit	hcaC	348	-	K05710	No hit					>AOHLBLDG_01753 3-phenylpropionate/cinnamic acid dioxygenase ferredoxin subunit ATGACCTCCCAGCTGGCCTGCATGGCCGACGACCTCGGCCCCGAGGAAGCCATGCTCGTG GAGCTCGACGGCGTCGACGGGGCCCCGGTCCCCGTCGCCGTCGTCCGTGACGCCGACGGC GGCTGGCACGCCATCTCGGACATCTGCTCGCACGGACAGGTCTCCCTGTCCGACGGAGAG GTCGAGGGCTGCCTGGTCGAGTGCTGGCTGCACGGTTCGCAGTTCGACCTGCGCACCGGC AAGCCCGTGCAGCTGCCCGCGACGCAGCCCGTGCCGGTGTACCCGGTGACCGTGGACGGC GACCGCGTCCTCGT…
4-hydroxybenzoate 3-monooxygenase (NAD(P)H)	praI	1218	1.14.13.33	-	No hit					>AOHLBLDG_02406 4-hydroxybenzoate 3-monooxygenase (NAD(P)H) ATGACCGGGCCGGCGGAGGTGGAGCGCACCCGCGTCGTCGTCGTGGGCGGCGGTCCGGCG GGGCTGCTGCTGTCGCACCTGCTGCACACCTCCGGCGTCGAGCACGTCGTGCTCGAGGCG CGCACGCGCGAGGAGATCTACCGCACCACCCGGGCGGGCATCCTCGAGGCGAGCTCGGTC TCGACGCTCGTGGACGCGGGCCTCGACCGGGTGCTGCGCGAGGGCGACCGGCACGACGGC ATCGCGCTGCGGTTCGACGGCGAGAGCCACCGCATCGACCTGCACGGGCTCACCGGCAGC GCGGTGTGGCTGTACCCGCAGACCGAAGTGTTCA…
3-hydroxybenzoate 4-monooxygenase	mobA_1	1887	1.14.13.23	K19065	No hit					>AOHLBLDG_02489 3-hydroxybenzoate 4-monooxygenase GTGCAGTTCCATCACCACGGTTACGTCTCCGGCGACCCGCGGGTGCTGCCGCCCGCCGGC ACCGGCGTGGACCGGCCCGCCGAGCTCCCGGACGAGGTCGACGTCCTCGTCGTCGGGTCC GGGCCGGCGGGCATGGTCACCGCCGCGCAGCTCGCGCAGTTCCCGGGCGTCACGACCCGC CTCGTCGAGCGGCGCCCCGGCCGGCTGGCGATCGGCCAGGCCGACGGTATCCAGGCGCGC AGCGTCGAGACGTTCCAGGCGTTCGGCTTCGCGGAGCGGATCATCGCCGAGGCGTACCGC ATCACCGAGATGGCGTTCTGGAAGCCGGACCCCGCGAACCCGGC…
Benzoate 1,2-dioxygenase electron transfer component	benC	711	1.14.12.-	-	No hit					>AOHLBLDG_03028 Benzoate 1,2-dioxygenase electron transfer component GTGAGCTGGCACGTCGCGACGGTCGTGGGCACGCGGGAGCTGACGGCCACGGCCCGGGAG CTGACCCTGTCGGTGCCGGGGTTCGCCGGAGCGCTGCCGGGGCAGCACGTCGACGTGCGG CTGACCGCGCCGGACGGCTACCAGGCCACCCGCGCGTACTCCCTCGCCGAGGCCGGGGAC GACGAGCGGGTCGACCTCGTCGTCGACGAGGTGCCGGGCGGCGAGGTCTCGCCCTACCTG ACCCGCGACGCGCGGCCCGGGGACCAGGTCGAGGTGCGCGGCCCGCTGGGCGGCTACTTC GTGTGGCACGACGCGGACCCGGGGC…
Anthranilate 1,2-dioxygenase system ferredoxin--NAD(+) reductase component	andAa	1248	1.18.1.3	K00529, K15758, K15765, K18088, K18090, K18227, K18254, K18293, K20809, K22362	No hit					>AOHLBLDG_03179 Anthranilate 1,2-dioxygenase system ferredoxin--NAD(+) reductase component ATGCCCGCGTCGTCCACCGCACCCATCGTCGTCGTCGGAGGGGGCCTGGCCGCCGCTCGG GCCGTCGAGGCGGTGCGCGAGCGCGACGCCACCGTCGACGTCGTCGTCGTCACCGCGGAG GGACACCGCCCGTACGAGCGCCCACCGCTGTCGAAGGACTACCTGCGCGGGCAGGCCGAG CCCGACGTCGTCTACCCGCTGAAGGCCGGCTGGTACGACGACCACGCGATCGACCTGCGC ACGCTCACGACCGTGGTCGACCTGGCGCCCGCGGACCACGAGGTCACGTTCGCGGACGGC TCG…
Manganese-dependent 2,3-dihydroxybiphenyl 1,2-dioxygenase	bphC	1026	1.13.11.39	K00462	No hit					>AOHLBLDG_03867 Manganese-dependent 2,3-dihydroxybiphenyl 1,2-dioxygenase ATGACGAACCTGCTGGCTCACCTCGCCCACCTGGAGATCGCGTCCCCGGACGTGGACGCG ACCGCCGCCTTCTTCGAGAGGCAGTTCGGGCTGCGCCCGGTGCAGCGCGACGAGGACGGC ACCACCTACCTGCGGTGCTGGGGCGACTACTACCCGTACAGCCTGGTGGTCTCCCCCGGC GACGAGCCGGCGCTGGTGACCATGGCCTGGCGCACCGCGAGCGCCGACGCGCTCGAGGAA GCCGCCGCCCGCGTGCAGGCCCGGGGCGTCGAGGGGACGTGGCACGACAAGCGCCAGGGC CACGGCCGGTCGTTCCGGTT…
